# Supplementary material for: Resilience for Undergraduate Students: Development and Evaluation of a Theory-Driven, Evidence-Based and Learner Centered Digital Resilience Skills Enhancement (RISE) Program
Source: Int J Environ Res Public Health. 2022 Oct 5;19(19):12729. doi: 10.3390/ijerph191912729 (PMC9564580; doi:10.3390/ijerph191912729)
Supplement: Supplementary file 1 [file ijerph-19-12729-s001.zip]

Archive with 1 entries (1 files):
- ijerph-1943049 - supplementary.pdf
